# Supplementary material for: Defining the antigen receptor-dependent regulatory network that induces arrest of cycling immature B-lymphocytes
Source: BMC Syst Biol. 2010 Dec 9;4:169. doi: 10.1186/1752-0509-4-169 (PMC3004859; doi:10.1186/1752-0509-4-169)
Supplement: Additional file 2 — This contains the list of TFs probed by the combo array and their corresponding activation pattern. This file also contains the information regarding the Entrez Gene IDs of the TFs shown in Figure 2. [file 1752-0509-4-169-S2.XLS]

## Sheet: TF ARRAY QUANTIFIED VALUES
Supplemetary Table 2- List of the Transcription Factors and their respective values obtained from Transcription Factor activation array
Spots Name	TF NAME	Normal	Stimulated 20 mins	Stimulated 40 mins	Anti-IgM +KN62 20 mins	Anti-IgM +KN62 40 mins	Anti-IgM +SB203580 20 mins	Anti-IgM +SB203580 40 mins
A1	AP1	3.59	0	0	0	0	0.49	0
A2	GAS/ISRE	41.07	1.24	9.4	0	4.53	6.14	2.08
A3	Pbx1	2.22	0.11	22.07	0.68	12.19	2.42	1.02
A4	Stat-6	29.5	17.02	41.17	0.56	32.88	12.44	37.26
A5	Cdx/NKx2	0	0	0.06	0.3	0	0.16	0.86
A6	Freac-2(1)	1.05	0	0	0.71	0	0	3.2
A7	HFH-3	171.32	159.7	164.23	113.72	175.31	217.9	220.97
A8	MT-Box	58.77	57.41	46.92	0	39.6	59.69	63.61
A9	PPAR	0	0.52	0.56	0.43	0	0	0
A10	AML-1	46.06	29.19	37.75	4.56	8.59	31.99	52.72
A11	CSBP	0	0	3.15	1.19	0.2	0.39	0
A12	HOX8	0.07	0	13.93	1.2	0.36	0	0
A13	MTF	73.18	64.29	72.2	0	32.45	1.09	0
A14	PPUR	39.37	11.82	117.89	0	74.43	0	117.75
A15	TGT-3	0.4	0.39	18.51	0	0.34	0	0
A16	AP-2	0	0	0	0	0.52	0	0
A17	c-myb BP	43.96	19.57	65.83	0.29	7.97	4.35	38.56
A18	ETF	5.35	10.03	1.73	0.05	1.08	2.63	13.54
A19	ISGF	65.05	48.78	110.18	0	11.62	43.5	76.21
A20	MHC W box	52.74	43.83	76.31	0	33.45	31.52	43.57
A21	NFkB(3)	0	0.01	13.1	0	0	1.75	0.72
A22	PREB	0	0.29	0.12	0.14	0.37	1.31	0.77
A23	T3R	0	0	0	0	0.86	0.89	1.11
A24	CONTROL	0.3	0	0	0.3	0.59	81.91	0.14
B1	AP2	0	0.37	0.21	0	0	5.32	0
B2	GATA	7.14	0.34	21.88	0	2.94	0.5	0
B3	Pit1	34.19	17.02	42.91	0.58	36.5	8.01	47.67
B4	TFIID	1.91	0.16	14.69	0	2.96	0.21	2.45
B5	CEF-1	0.21	0	0	0	0	0	0
B6	Freac-2(2)	74.7	66.18	74.99	9.14	74.96	63.29	83.62
B7	HFH-8	0	0	0	0	0	0	0
B8	MUSF-1	77.24	73.63	89.48	27.68	77.81	62.86	93.98
B9	PPAR	0.03	0	0	0	0	0	0
B10	AREB-6	0	0	2.32	0	0.69	0	0
B11	CTCF	73.37	46.7	40.97	2.1	31.81	42.81	73.25
B12	HOX 8	0	1.35	0	0	0.74	0.09	0
B13	MyoD	48.46	8.76	46.62	0.02	38.28	1.03	39.57
B14	PPUR(2)	2.93	0	21.78	0.44	11.4	0.23	10.22
B15	TIF-1	0	0	2.49	0	0.13	0.47	0.21
B16	alpha-PAL	0	0.27	19.3	0.57	0.16	0.49	0.72
B17	c-Myc	4.47	0	28.13	0.22	0.45	0.82	1.59
B18	Fra-1/Jun	0	0	55.91	0	0	0	0
B19	KBF-A	68.68	50.04	97.53	2.94	28.71	48.18	80.75
B20	msx-1/2/3	0	0	0	0.37	0.14	0	0
B21	N-ras BP	25.01	5.98	80.75	0.08	31.1	25.74	34.6
B22	PTF-1b	0	0	61.16	0	0	2.59	6.02
B23	Tat	0	0.25	0	0.31	0.33	0	0.16
B24	CONTROL	0	0	35.55	0.18	0.13	0.86	4.17
C1	AR	0	48.29	68.42	97.66	69.33	73.11	87.81
C2	GR/PR	71.01	77.8	83.23	54.14	90.59	71.72	85.81
C3	PPAR	49.17	44	47.49	5.07	64.07	36.66	61.56
C4	TR	0	0	0.79	0	0	0	0
C5	CEF-2	78.35	55.58	71.91	46.48	84.54	84.11	85.21
C6	Freac-4	51.03	13.18	54.65	3.92	37.28	33.38	47.19
C7	HIF-1	97.74	70.83	71.32	24.85	73.53	83.27	94.41
C8	MZF-1	41.19	14.85	45.25	1.27	35.59	37.28	29.88
C9	RREB	1.73	0	9.71	0	7.15	2.06	0
C10	ARP	0.9	0.78	12.08	0	3.76	4.14	6.23
C11	E12	102.8	47.32	66.26	50.45	82.46	89.13	98.89
C12	HOXD-9/10	12.23	0	11.61	0	35.84	14.39	16
C13	MyoG	44.64	27.26	29.7	6.37	44.22	11.94	68.47
C14	Pur-1	4.38	0	12.92	0	11.69	0.97	16.03
C15	TREF-1/2	0.47	0.57	0.75	0	0.52	0.56	0.25
C16	AP-3	0	0.5	1.06	0.24	0.26	0	0
C17	COUP-TF	5.89	0.69	36.14	0	1.16	0.26	1.66
C18	GATA-1(2)	0.92	0.27	2.08	0	0.21	0	0.03
C19	Lacto-Ferrin BP	18.25	8.03	57.66	0.32	0.3	6.5	9.85
C20	Myb	90.89	71.77	106.94	28.98	51.5	72.08	112.25
C21	OCT	112.99	88.02	111.91	71.93	109.29	95.63	135.01
C22	PTF-1	0.02	0	14.95	0	0	0	0
C23	TEFI/AP-5	0	0	0	0.52	0	0	0
C24	CONTROL	5.53	0.59	104.63	0.4	1.81	0.27	0.49
D1	BM3	0	0.38	0	0.22	0.68	0	0
D2	IRF1	0	0	0	0	0	0	0
D3	PRE	4.21	0.41	9.2	0.92	14.59	1.73	0
D4	TR/DR-4	47.78	32.28	41.03	12.42	47.35	32.09	34.54
D5	CETP-CRE	20.59	2.13	32.52	1.63	9.76	21.97	17.32
D6	Freac-7	0	0	2	0	0	0	0
D7	HNF-3	0	0	0	0	0	0	0
D8	NF-Y	9	3.56	33.53	5.35	36.59	30.17	23.18
D9	RSRFC4	97.57	57.77	63.41	49.8	77.12	81.86	109.04
D10	ATF/CRE	0	0	0	0.07	1.71	0.04	0
D11	EBP40/45	95.19	39.3	51.78	46.17	75.86	75.67	80.32
D12	ICSBP	0	0.34	0.33	0	2.87	0	0
D13	MyT1	50.79	12.68	24.67	16.03	55.55	18.72	33.46
D14	PYR	101.25	69.33	81.24	69.27	112.45	84.83	92.29
D15	v-Maf	0	0	0	0	0	0	0
D16	ATF-delta	0.92	0.06	2.31	0.16	6.43	0	2.41
D17	CP-1B	0	0.42	0	0	0	0.77	0
D18	GBF-1/2/3HY5	39.86	11.08	57.36	1.55	2.75	10.89	41.19
D19	LF-A1	0	0	3	0	0	0.42	0
D20	myc/CF-1	0.13	0	13.54	0.12	0	0	0
D21	ODC	40.32	15.95	52.39	0	9.01	9.83	19.86
D22	PU-1	78.39	46.89	70	4.66	0	0	71.99
D23	TEFI	144.19	146.41	151.27	71.42	189.28	128.68	186.12
D24	CONTROL	15.95	24.59	40.41	0.37	25.96	0	56.02
E1	CEBP	0.14	0.21	0	2.58	1.91	0.8	4.86
E2	MEF-1	32.93	4.95	14.88	40.34	33.05	29.98	37.04
E3	RAR/DR/5	11.81	2.38	28.32	7.07	15.15	12.87	7.63
E4	USF-1	37.8	18.62	32.35	8.66	13.96	33.75	18.8
E5	COUP-TF	51.35	15.36	35.63	23.64	28.15	46.94	43.38
E6	GAG	106.08	76.71	80.75	81.96	85.23	99.73	108.81
E7	HNF-3	7.98	0	21.13	5.22	30.48	17.26	4.52
E8	Nkx-2.5	17.02	2.6	6.74	0.69	24.16	8	13.3
E9	SAA	84.94	27.88	56.83	48.38	70.8	91.99	80.42
E10	ATF	0.23	0.28	0.3	0	3.05	0.5	0
E11	EKLF	6.52	0	0.61	10.53	26.4	3	0
E12	IsI-1	18.46	0.01	2.15	11.87	32.95	4.5	3.39
E13	MZF1	113.51	25.17	60.03	110.26	115.16	90.72	107.88
E14	RB	0	0	0	0	0	0	0
E15	WTI	137.96	71.82	78.14	107.72	109.68	104.73	117.15
E16	ATF-a	0	0	0.36	0	0	0	0
E17	CP-1	14.98	0.57	5.5	7.91	13.81	12.54	18.84
E18	GKLF	1.89	0.4	5.91	0.14	1.33	1.01	4.76
E19	LF-A2	2.63	0	21.72	0	0.77	7.36	1.48
E20	myc/PRF	0.44	0	0	0.11	0	0	0
E21	p53	0.15	0.35	0	0.9	0.18	0	0
E22	PUR	34.3	4.15	66.4	7	27.08	31.26	38.26
E23	TFE-3L	7.57	0	10.41	0	4.32	0	11.77
E24	CONTROL	76.5	0	6.71	0	98.73	0	72.63
F1	CBF	40.58	0.67	0	12.41	40.58	7.5	41.48
F2	MEF2	73.96	53.26	41.81	47.76	63.67	37.52	59.89
F3	RXR/DR-1	4.02	0.47	8.58	1.29	6.13	2.4	0.66
F4	VDR/DR-3	49.4	28.22	46.16	27.02	41.31	50.17	54.1
F5	CREB BP1	0	0	0	0	0	0	0
F6	GAS	1.14	2.78	17.99	0	22.56	10.96	68.88
F7	HNF-4	72.26	35.66	49.61	56.78	68.71	72.65	68.16
F8	NPAS-2	15.17	0.75	3.76	5.5	23.37	17.89	8.67
F9	Skn	55.55	10.99	7.89	41.92	63.01	48.83	55.34
F10	CACC	63.32	10.3	2.65	47.84	62.97	49.23	40.43
F11	EKLF	51.79	0.64	0	43.82	50.87	44.3	20.7
F12	KPF-1	0.49	0.03	0	1.04	2.54	0.17	0
F13	MZF1(2)	39.35	0	0.31	46.25	53.59	29.73	30.17
F14	RFX1/2/3	1.99	0	0	4.33	35.96	5.44	5.77
F15	WTI(2)	103.57	49.27	12.71	84.44	72.27	75.96	66.87
F16	b-M Glob Factor B1	52.18	7.92	17.86	59.57	47.07	44.42	54.4
F17	CRE	0	0	0	0	0	0	0
F18	H4TF-1	22.26	8.18	4.06	10.35	12.58	14.13	25.61
F19	LF-B2	0	0.54	0	0	0	0	0
F20	NCAM BP	88.52	76.75	100.7	67.95	75.59	89.53	110.99
F21	PAX-1	86.8	67.83	105.27	41.86	63.43	79.45	98.23
F22	RFX1/2/3	0.86	0.36	3.18	0	0.97	0	0
F23	TFEB	57.1	12.05	23.37	0	44.38	46.67	43.34
F24	CONTROL	49.97	0.45	44.88	0.83	96.48	81.28	70.69
G1	CDP	21.14	4.63	11.85	20.43	14.1	0	13.84
G2	MYC/MAX	5.94	1.54	13.92	8.75	4.96	0	2.06
G3	SIE	24.22	1.41	19.14	9.6	20.7	5.69	20.53
G4	HSE	40.9	11.35	28.1	26.32	43.68	36.87	43.95
G5	c-Rel	132.7	110.57	108.24	102.35	111.46	104.45	115.54
G6	GATA-1	108.79	77.73	77.09	86.29	87.6	99.66	102.26
G7	HNF-4/COUP-TF	65.36	36.09	50.24	60.29	67.87	73.26	58.29
G8	NZF-3	4.42	0	1.95	6.24	13.54	11.18	0.89
G9	SRY	3.77	0.03	0.25	6.63	23.24	7.56	1.62
G10	CCAAT	76.21	20.24	0	54.01	49.14	60	40.44
G11	ELF(2)	0	0	0.36	0	0	0	0.47
G12	KTP-1	0	0	0.62	0	0	0	0
G13	NF-4FA	132.02	104.36	0.95	120.11	102.33	119.24	136.14
G14	RIPE3a1	28.8	0.51	0	39.43	34.54	29.71	14.49
G15	WTI(3)	26.55	2.21	0	42.64	28.12	21.11	7.51
G16	BZP	0	0	0.51	0	0	0.36	0
G17	CYP1A1	104.11	68.8	56.06	79.72	60.36	78.72	88.64
G18	HFH-11B/11a	82.07	72.74	87.14	95.4	80.78	85.05	109.31
G19	LH2/Lim-1	0	0	0	0	0.15	0	0
G20	NF-1	0.95	0	7.43	0.62	3.67	1.32	0
G21	PAX-2	54.76	11.95	67.06	37.57	50.22	55.79	27.53
G22	RORE	0.02	0	0	0	0	0	0
G23	Thy-1BP	89.72	89.52	114.21	60.96	100.02	93.73	103.36
G24	CONTROL	68.06	54.91	89.29	56.17	96.07	87.89	89.58
H1	C-MYB	49.58	0.97	20.37	24.25	0.56	0	0
H2	NF1	2.66	1.12	10.34	4.44	0.02	0	0
H3	SMAD/SBE	0	0.43	0	0.14	0	0.12	0
H4	MRE	45.72	1.91	14.86	13.14	29.35	27.87	31.79
H5	E47	112.1	86.41	83.53	81.86	90.45	98.17	87.09
H6	GATA-1/2	117.74	83.41	89.6	80.83	92.15	98.51	104.31
H7	Ikaros	34.43	24.95	23.69	30.3	31.53	23.65	19.31
H8	ORE	9.11	0.23	1.67	0	11.12	13.24	2.49
H9	Tax/CREB	0	0.02	0.7	25.67	13.57	3.88	0
H10	CCAC	105.16	49.51	0	103	96.54	103.65	78.74
H11	HEN-1	0	0	0	0	0	0	0
H12	LCR-F1	0.3	0.15	0	0	0.52	0	0
H13	NF-Gma	0	0	0.68	0	0	0	0
H14	SIF1	0	0.57	0.57	0	0.21	0.57	0
H15	X2BP	1.73	0.12	0.21	4.76	15.06	0	0.35
H16	CEBP	0	0	0.84	0	0.04	0	0
H17	DE-1	0	0	0	1.61	2.33	0.33	0
H18	HFH-1	15.37	0	26.81	25.25	22.12	15.25	14.65
H19	LSF	80.91	71.51	112.86	81.57	71.15	83.99	95.34
H20	NF-1/L	26.42	9.64	35.54	22.55	19.3	19.33	8.24
H21	PAX-5	42.59	5.5	70.22	31.29	18.64	31.53	25.27
H22	RVF	20.57	6.05	42.07	12.77	19.53	12.78	8.57
H23	Transferrin BP	65.63	47.93	87.82	56.21	76.9	69.67	75.79
H24	CONTROL	75.71	91.63	105.72	90.14	104.02	101.4	80.63
I1	CREB	73.93	24.33	46.84	58.84	0	0.07	0
I2	NFAT-1	42.23	0	13.56	35.26	4.64	0	0
I3	SMAD3/4	15.68	0	14.46	3.95	1.08	0	1.92
I4	ADR-1	59.61	24.62	33.61	35.17	49.73	55.29	50.13
I5	E4BP-4	60.02	31.7	34.69	31.47	52.28	37.31	27.05
I6	GATA-2	127.62	130.97	115.25	131	104.6	125.89	130.12
I7	IRF-1/2	40.74	2.57	23.49	46.65	41.75	29.67	13.78
I8	P300	45.26	1.61	2.7	30.62	41.79	37.88	8.84
I9	TCF/LEF	0.52	0	0.22	29.48	0	0.54	0
I10	CD28RC	0	0	0	0	0	0	0
I11	HFH8/3/LUN	0	0	0	0	0	0	0
I12	LF-A1	80.86	15.99	0	85.66	60.75	68.78	56.73
I13	NFIL-2	0	0.48	0	0	0.99	0.05	0
I14	SIF2	0	0.08	0	0	0	0	0.13
I15	XBP-1 X2BP	0.07	0.08	0.9	0	0	0	0
I16	CEBP	1.33	0.12	0	3.97	4.67	0.27	0.06
I17	E12/E47	66.67	42.94	61.23	80.88	66.97	52.16	65.94
I18	HiNF-A	2.44	0	14.62	11.49	4.56	1.47	0
I19	LXRE-1	0	0.18	0	1.82	0	0	0
I20	NF-A3	94.1	69.19	108.05	77.91	58.07	88.86	92.95
I21	PAX-6	85.15	68.12	100.08	72.15	58.19	70.01	92.88
I22	Snail	40.93	17.77	70.1	38.71	24.83	40.49	31.83
I23	TTF1	1.75	0.15	5.2	3.07	0	0	0
I24	CONTROL	83.11	90.38	109.56	83.45	105.41	108.55	90.68
J1	E2F1	86.38	40.06	60.87	68.48	48.68	61.02	74
J2	NF-E1/YY1	131.9	91.04	106.03	114.26	107.52	96.02	117.36
J3	Sp-1	134.15	79.12	106.32	99.51	104.19	109.66	116.98
J4	AhR/Amt	127.25	76.19	107.72	101.89	112.09	114.95	124.73
J5	E4F/ATF	41.95	15.19	30.65	31.59	26.72	37.19	32.37
J6	GATA-3	12.24	0	12.49	16.29	25.57	18.96	1.92
J7	ISRE	74.31	4.61	48.88	74.05	65.11	63.23	60.14
J8	PARP	120.63	65.6	71.3	115.55	100.65	108.48	126.85
J9	XBP-1	0	0	0	0	0	0	0
J10	CD28RC	0	0	0	0	0.27	0.17	0
J11	HiNF	45.52	0.12	0.53	56.82	53.51	45.27	12.2
J12	LR-1	0.5	0.17	0	0	0	0	0.59
J13	NF-Y	0.12	0	0.37	0	0.52	0.57	0.34
J14	SIF3	0.33	0.58	0.05	0.17	0	0	0
J15	ZNF174	0.69	0.03	0	0	0	0	0
J16	CEBP	0	0	0	4.14	0.55	0	0
J17	E2	0.04	0.11	0	0.41	0.35	0	0.83
J18	HiNFB/HITF-1	0	0.17	0	0	0	0.4	0
J19	MBP-1	38.28	12.17	71.71	47.2	31.53	45.75	37.64
J20	NFAT-1	0	0	15.14	6.38	0.1	0.74	0.15
J21	PBGD BP	52.71	27.31	68.16	38.9	25.85	54.18	53.8
J22	SPERM-1	41.65	26.4	51.26	14.44	35.46	21.98	36.24
J23	TxREF NF-III	31.31	8.5	45.78	18.01	24.07	20.44	12.41
J24	CONTROL	85.19	87.26	105.73	91.92	98.53	94.16	93.19
K1	EGR	112.5	48.67	85.46	90.53	93.25	98.2	107.37
K2	NF-E2	36.39	0	42.2	48	46.03	41.06	29.81
K3	SRE	0	0	0	0	0	0	0
K4	ANG-IRE	0	0	8.1	0	6.98	6.18	1.7
K5	Elk-1	91.88	40.71	66.64	77.24	64.6	54.72	65.53
K6	GATA-4	1.1	0	6.87	5.49	9.35	3.7	0.81
K7	ISRE(2)	110.32	50.77	64.4	89.45	79.19	95.2	100.84
K8	PAX-2	0	0	0	0	0	0	0
K9	XRE	6.3	0	1	11.99	10.03	14.4	0.44
K10	Cdx-2	27.49	0.31	0.07	34.14	26.79	19.24	4.32
K11	HLF	0	0	0	0	0.34	0.37	0
K12	LyF*	0.7	0.3	0	1.32	0.67	1.52	0.07
K13	NRF-1	0	0.13	0.48	0.4	0	0	0.67
K14	SP-1/ASP	29.36	0.15	0.61	30.21	9.41	12.81	10.26
K15	AAF	82.54	46.57	49.21	90.94	83.81	68.16	76.43
K16	CEBP	70.54	23.93	48.2	86.86	64.64	42.28	46.97
K17	EBP-80	2.87	0	2.39	13.06	1.98	0.49	0.56
K18	HiNF/D3	23.4	0.53	34.03	37.82	11	6.78	5.24
K19	MBP-1	0.85	0	9.38	5.6	3.25	1.81	0
K20	NF-Atp	77.39	56.29	95.87	66.44	50.76	62.97	68.37
K21	PCF	0.7	0	0	0.24	0.19	1.23	0
K22	SRF	0.27	0	0.56	0	0.21	0.79	1.67
K23	URE	0.11	0	0	0	0	0	0
K24	CONTROL	101.05	90.87	108.53	113.86	104.26	97.18	113.07
L1	ERE	90.63	6.25	32.46	35.81	25.94	11.32	33.58
L2	NFKB	17.79	0.27	25.54	21.97	33.91	10.74	19.72
L3	Stat-1	24.33	1.97	34.22	8.79	41.49	24.81	33.3
L4	Antioxidant RE	80.27	24.63	84.89	96.48	75.53	77.65	87.85
L5	EVI-1	10.06	0	6.53	9.25	21.16	2.33	6.23
L6	GATA-6	62.76	11.84	48.16	55.19	62.08	51.66	39.35
L7	L-III BP	73.93	28.14	41.5	60.31	38.67	69.87	59.14
L8	PAX-3	0	0	3.98	1.03	3.46	0	0
L9	ADD-1	56.94	1.04	22.56	57	47.23	45.1	19.76
L10	CEA	0	0	0	0	0	0	0
L11	HMG	91.53	48.23	46.99	74.41	43.12	81.05	72.66
L12	LyF	0.22	0.67	0.45	24.13	5.27	6.53	1.33
L13	p53	5.04	0	4.77	22.16	1.03	5.48	5.16
L14	TCE	0	0	0	0	0.54	0	0
L15	ABF-1	15.32	0.5	2.48	35.9	8.42	0	2
L16	CBFB	0	0	0	0	0	0.33	0
L17	EGF BP	30.69	4.02	22.02	38.97	16.99	13.35	7.32
L18	HiNF-1a/b/c	8.16	0	10.99	13.37	5.04	3.42	1.01
L19	MDBP	10.96	0.04	42.74	28.9	3.88	34.2	5.9
L20	NF-Atx	11.42	0.37	25.46	16.76	3.17	9.48	3.17
L21	PEPCK PR	53.29	27.3	64.66	40.15	32.97	39.52	37
L22	SSAP	4.44	0.52	10.42	1.08	0.89	3.26	2.87
L23	v-rel 50-55k	1.07	0	8.31	0	0	0	0
L24	CONTROL	94.23	93.41	107.72	105.97	101.54	92.31	112.17
M1	ETS	65.53	3.9	37.32	47.63	55.94	48.74	38.27
M2	2008-10-01	0	0	0	0	1.23	0	0
M3	Stat-3	89.45	37.69	63.6	70.39	0	67.46	78.54
M4	AP-3	24.9	5.83	36.56	30.1	42.4	47.29	47.33
M5	FKHR	0	0	0	0	0	0	0
M6	GFI-1	1.03	0	12.17	9.26	36.85	24.37	9.22
M7	KKLF	51.22	21.45	43.26	67.18	66.48	65.52	45.78
M8	PAX-4	61.96	51.71	51.69	77.44	74.91	93.32	104.5
M9	AF-1	8.87	0	5.79	0.95	5.05	0.73	1.77
M10	CPI/CTF/CBTF	0	0	0	0.54	0.92	0.55	0
M11	HNF-1A	77.22	52.19	50.98	70.21	66.39	50.46	99.46
M12	LyF	43.46	4.3	28.36	36.77	24.3	48.21	49.61
M13	p55	0	0.33	0	0.43	0.05	0	0.03
M14	SRF SAP	0	0	1.78	24.82	9.34	7.53	3.55
M15	ACF	0	0.24	0.61	4.57	0	0.46	1.55
M16	CBF	0	0	0	0	0	0	0.11
M17	EGR-1	60.49	33.48	68.53	59.7	23.09	64.83	55.13
M18	HFN-4a	3.16	0	6.56	12.54	7.08	0.07	1.22
M19	MDBP(2)	42.12	2.23	68.27	46.59	4.15	24.01	10.77
M20	NF-E2	25.81	6.49	33.54	40.66	12.92	34.64	15.77
M21	PO-B	0	0.05	0	0	0	0	0
M22	Stat-1/3	2.84	0.14	0	7.53	2.32	13.92	0
M23	WAP BP	99.28	70.49	94.19	72.58	74.01	64.51	95.57
M24	CONTROL	81.05	84.25	100.44	98.66	96.24	77.18	91.49
N1	ETS/PEA3	0.36	0	2.01	1.33	31.64	4.31	0.17
N2	P53	3.72	0.58	20.07	4.22	44.23	17.88	5.5
N3	Stat-4	16.13	0	23.8	14.76	22.65	19.62	20.27
N4	AP-4	2.67	0	3.73	7.09	42.02	6.62	5.93
N5	FKHR	73.6	27.4	79.32	78.4	89.51	73.5	74.28
N6	HFH-1	98.33	83.14	108.54	98.49	99.42	94.97	123.74
N7	MEF-3	9.57	1.03	9.76	13.25	27.97	3.35	4.19
N8	PAX-6	13.36	4.05	4.94	39.97	62.61	54.65	54.64
N9	AFP-1	2.92	0	0.59	0.48	7.63	0	0
N10	CPE	0.05	0.04	0	0	1.25	0.11	0
N11	HOX4C	50.23	14.68	28.2	45.61	35.31	34.58	36.07
N12	MAZ	0.69	0	0	0	0.9	0	0
N13	PEBP	0.47	0	0.16	0.18	4.49	1.17	0
N14	TFE3	31.04	4.73	46	53.93	29.23	38.68	27.35
N15	ACPBP	22.96	15.57	38.91	41.83	11.87	28.55	30.71
N16	c-Ets-1	0	0	0	0.05	0	0	0
N17	EGR-2	33.63	9.28	21.9	48.29	29.6	23.89	18.59
N18	HOXA-4	0	0	0	0	0	1.03	0
N19	MEF-2a	0	0.35	0	0	0.38	0.8	0
N20	NF-E6/CP1	34.73	14.69	25.5	36.93	20.97	43.44	28.4
N21	PRDI-BFc	1.48	0.16	0.04	3.4	0	1.37	0.92
N22	Stat-5b	0.16	0	0	1.17	0	0	0
N23	XBP-1	69.11	27.14	66.3	55.35	36.01	59.67	58.4
N24	CONTROL	87.47	85.32	98.99	105.24	104.49	99.95	107.91
O1	FAST-1	25.04	1.12	17.07	27.32	39.15	28.84	19.62
O2	PAX-5	36	3.67	49.08	33.81	40.4	46.35	30.65
O3	Stat-5	34.7	6.06	33.68	35.08	54.47	22.93	33.35
O4	Beta- RE	95.91	61.66	62.6	51.36	68.28	52.69	64.64
O5	Afxh/Foxo4	31.77	13.63	39.74	8.76	55	33.3	17.42
O6	HFH-2	115.92	107.85	107.25	123.15	123.34	98.97	139.52
O7	MSP-1	62.82	51.04	48.2	41.93	53.85	59.09	69.35
O8	PAX-8	82.53	48.07	63.77	66.02	75.28	85.16	71.07
O9	AIC/CBF	25.62	1.88	17.32	16.07	43.63	12.99	16.13
O10	CREB-2	0	0	0	0	9.4	2.12	0
O11	HOXD-8/9/10	110.53	69.4	101.09	96.65	86.13	91.42	109.98
O12	MTB ZF	0	0	0	0	0	0	0
O13	PEBP-2	75.77	17.17	66.84	62.05	47.9	69.64	71.65
O14	Tf-LF	17	0.13	23.93	22.89	26.14	24.38	9.38
O15	ALF-1	0	0	0	0.05	0	0	0
O16	c-Fos BP	0	0	0	0	0	0	0
O17	EIL-1/2/3	0	0	0	0	0	0	0
O18	IL-6-RE-BP	78.16	60.02	94.42	46.6	60.78	55.32	71.14
O19	Mfh-1	0	0	0	0	0	0	0
O20	NFkB(2)	23.82	10.57	15.35	17.13	11.19	22.59	9.96
O21	PRDII-BF1	25.67	0	20.57	6.55	3.33	29.54	0
O22	Surf-2	111.62	78.79	107.84	93.03	66.9	96.99	108.64
O23	YB-1	15.36	0	8.19	3.62	0	27.02	0
O24	CONTROL	104.64	94.39	113.69	113.41	102.23	111.67	108.4
P1	CONTROL	116.86	85.22	104.67	88.78	101.97	120.52	113.61
P2	CONTROL	97.4	83.65	91.74	91.71	95.24	109.66	107.34
P3	CONTROL	109.94	82.92	96.5	95.84	100.4	108.33	104.32
P4	CONTROL	117.34	84.13	103.58	92.92	95.43	111.62	103.72
P5	CONTROL	113.31	96.17	95.6	100.22	98.67	105.13	94.16
P6	CONTROL	104.5	104.26	80.71	82.69	79.3	80.49	82.84
P7	CONTROL	112.83	103.2	80.97	97.31	92.86	96.05	87.46
P8	CONTROL	119.84	116.64	109.97	97.18	100.28	99.64	110.44
P9	CONTROL	118.59	106.27	101.19	101.26	104.69	104.33	102.62
P10	CONTROL	109.14	116.83	94.75	108.55	103.31	111.24	115.5
P11	CONTROL	111.12	120.37	106.37	102.88	98.05	105.17	108.72
P12	CONTROL	121.3	123.34	91.87	111.86	115.07	104.85	120.85
P13	CONTROL	111.06	111.25	99.48	105.71	105.76	110.48	115.37
P14	CONTROL	112.32	121.68	101.47	106.53	110.75	101.95	105.79
P15	CONTROL	107.62	102.62	102.4	103.86	106.78	106.15	95.68
P16	CONTROL	114.46	116.28	95.42	104.72	106.96	100.48	111.66
P17	CONTROL	110.76	111.45	105.68	106.16	93.3	100.03	99.75
P18	CONTROL	105.22	105.03	94.06	110.88	98.57	111.88	108.29
P19	CONTROL	98.36	107.61	100.83	111.15	101.1	106.77	112.99
P20	CONTROL	98.64	103.37	109.32	105.27	93.62	101.33	107.34
P21	CONTROL	101.23	98.25	90.51	96.51	94.62	94.47	103.03
P22	CONTROL	91.85	82.77	96.53	100.21	94.63	90.19	103.31
P23	CONTROL	99.18	95.5	102.04	111.82	99.49	90.48	105.55
P24	CONTROL	90.16	103.67	104.67	102.91	101.15	95.24	93.2

## Sheet: Entrez Gene ID of TFs in Fig.2B
Cis-element/Transcription Factor	Entrez Gene ID/Description
NFkB	NFKB1
alpha-PAL	NRF1
Fra-1/Jun	FOSL1
PTF-1b	PTF1B
AR	AR
NFAT-1	NFATC1
TGT-3	FOXM1
ARP	ARP
GFI-1	GFI1
GAS	GAST
Pbx1	PBX1
HiNF-A	HINFP
LF-A2	liver-specific factors stimulate in vitro transcription from the uman alpha1-antitrypsin promoter
NF1	NF1
PPUR	PPUR
P53	TRP53
PRE	PGR
c-Myc	MYC
COUP-TF	NR2F1
GATA	GATA2
NF-Y	NFY
MDBP	methylated DNA-binding protein
NF-Atx	NFATC2
RAR/DR/5	RARA
Lacto-Ferrin BP
N-ras BP	N-ras promoter region
PPUR	purine-rich sequences binding sequence
TFIID	TBP
HNF-3	HNF3
myc/CF-1	common factor 1; CF1
Pur-1	MYC-associated zinc finger protein (purine-binding transcription factor)
RVF
MYC/MAX	Myc associated factor x
GATA-4	GATA4
MBP-1	MBP1
HFN-4a	HFN4A
MEF-3	MEF3
EVI-1	ecotropic viral integration site 1(zinc finger oncogene)
GATA-3	GATA3
PAX-6	PAX6
ABF-1	MLC-2 (myosin light chain-2);
HOXD-9/10	HOXD9/10
XRE	xenobiotic response element
WTI	WTI
H4TF-1	HISTONE 4 BINDING PROTEIN
Cdx-2	CDX2
RIPE3a1	RIPE3
SP-1/ASP	SP1
MEF-1	MEF1
MZF1	MZF1
CBF	CBF
GAS/ISRE	GAST
P300	EP300
HiNF	HINF
MRE	MTF2
C-MYB	MYB
MyT1	myelin transcription factor I
EKLF	erythroid Kruppel-like factor gene
b-M Glob Factor B1	beta M-globin factor B1
Skn	octamer-binding site in epidermis (POU domain factor)
ADD-1	ADD1
CACC	CACC binding protein
CCAAT	CCAAT binding protein
LF-A1	liver-specific TF
ERE	ESR1
WTI	WTI
CCAC	CCAC binding protein
