# Supplementary material for: Defining the antigen receptor-dependent regulatory network that induces arrest of cycling immature B-lymphocytes
Source: BMC Syst Biol. 2010 Dec 9;4:169. doi: 10.1186/1752-0509-4-169 (PMC3004859; doi:10.1186/1752-0509-4-169)
Supplement: Additional file 3 — This file contains the complete information of the RT-PCR data and analysis. [file 1752-0509-4-169-S3.XLS]

## Sheet: Ct VALUE FOR REAL TIME PCR
Table S2. Complete list of Ct values for the RT PCR
Normal	US	δCt1	ST	δCt2	δδCt	RQ	log10 (RQ)			KEY FOR THE TABLE
ATF3	30.5917	21.5858	30.3915	18.2965	-3.2893	9.77636	0.990177			US	Un stimulated control
Axud1	24.9937	15.9877	25.8174	13.7224	-2.26537	4.80777	0.681943			ST	Anti-IgM stimulation condition
CD274	27.1543	18.1484	28.2015	16.1065	-2.04192	4.11792	0.614678			δCt1	Unstimulated Sample's Ct value - Actin Ct Value of unstimulated Sample
Ddit3	26.4809	17.4749	26.9273	14.8323	-2.64268	6.24489	0.795525			δCt2	Stimulated Sample's Ct value - Actin Ct Value of stimulated Sample
Dusp2	22.0939	13.0879	21.558	9.46297	-3.62498	12.3375	1.09123			δδCt	Stimulated Ct1 - Unstimulated Ct2
RGS1	31.2491	22.2431	28.6091	16.5141	-5.72903	53.0407	1.72461			RQ (Relative quantification)	2-(ddCt)
ZFP36	23.3732	14.3673	22.8369	10.7419	-3.62541	12.3412	1.09136
										δCt1	Difference in the Ct value of the sample versus Actin control for unstimulated cells
Gene Name	KN62-US	δCt1	KN62-ST	δCt2	δδCt	RQ	log10 (RQ)			δCt2	Difference in the Ct value of the sample versus Actin control for stimulated cells
ATF3	29.366	19.8906	26.9901	17.5256	-2.36494	5.1513	0.711917			δδCt	Difference between unstimulated and stimulated cells for the target gene
Axud1	26.0513	16.5759	25.5233	16.0588	-0.517036	1.43101	0.155643
CD274	26.7725	17.297	25.9902	16.5257	-0.771316	1.70683	0.232189			Also refer Additional File 1 for complete experimental details of the RT PCR.
Ddit3	24.4318	14.9564	23.3631	13.8986	-1.05775	2.08168	0.318413
Dusp2	22.7907	13.3152	21.5093	12.0448	-1.27038	2.41224	0.382421
RGS1	31.1569	21.6815	29.3553	19.8908	-1.79064	3.45967	0.539035
ZFP36	23.2339	13.7584	21.4015	11.937	-1.82142	3.53428	0.548301
SB203580	SB203580-US	δCt1	SB203580-ST	δCt2	δδCt	RQ	log10 (RQ)
ATF3	30.281	18.2329	28.9716	19.485	1.25211	0.419835	-0.376921
Axud1	26.9374	14.8893	26.2001	16.7134	1.82413	0.282412	-0.549117
CD274	26.694	14.6459	25.8907	16.4041	1.75819	0.29562	-0.529267
Ddit3	24.829	12.7809	23.1397	13.6531	0.872207	0.546311	-0.26256
Dusp2	23.1833	11.1351	20.6625	11.1759	0.0407734	0.972134	-0.012274
RGS1	30.1309	18.0828	27.4453	17.9587	-0.124089	1.08982	0.0373545
ZFP36	24.1372	12.0891	21.842	12.3554	0.266314	0.831441	-0.0801685
Normal	KN62	SB203580
0.990177	0.711917	-0.376921
0.681943	0.155643	-0.549117
0.614678	0.232189	-0.529267
0.795525	0.318413	-0.26256
1.09123	0.382421	-0.012274
1.72461	0.539035	0.0373545
1.09136	0.548301	-0.0801685
			This is the graph shown in the main Figure 4D
